# Supplementary material for: Noonan Syndrome: Relation of Genotype to Cardiovascular Phenotype—A Multi-Center Retrospective Study
Source: Genes (Basel). 2024 Nov 13;15(11):1463. doi: 10.3390/genes15111463 (PMC11594011; doi:10.3390/genes15111463)
Supplement: Supplementary file 1 [file genes-15-01463-s001.zip]

Archive with 1 entries (1 files):
- genes-3253345-supplementary.xlsx
