# Supplementary material for: Noonan Syndrome: Relation of Genotype to Cardiovascular Phenotype—A Multi-Center Retrospective Study
Source: Genes (Basel). 2024 Nov 13;15(11):1463. doi: 10.3390/genes15111463 (PMC11594011; doi:10.3390/genes15111463)
Supplement: Supplementary file 1 [file genes-15-01463-s001.zip › genes-3253345-supplementary.xlsx]

## Sheet: Table S1 Key Genetic Features, 
Patient Number	Country of Origin	Year of Birth	Sex (F-female, M-male)	Disease subtype	Gene affected	Genotype (coding sequence change(s))	Genotype (protein sequence change(s))	Zygosity	Type of mutation	ACMG classification	Aditional genetic findings	Age of first cardiovascular manifestations	Initial cardiovascular symptoms/signs	Age at genetic diagnosis	Stature z-score (below or above -2 SD)	BMI z-score (for current age)	Cardiac Manifestations (yes/none); if yes - describe	Typical facial features of Noonan syndrome (yes/no)	Psychomotor development (normal/delayed)	Other signs/symptoms (yes/none); if yes- describe	Outcome (alive/deceased/lost to follow-up)
1	Serbia	2013	F	type 5	RAF1	c.782C>T	p.Pro261Leu	Heterozygous	Missense	Pathogenic	None	Neonatal period	Heart murmur	9 years	Below	17.09	Hypertrophic cardiomyopathy	yes	normal	none	alive
2	Serbia	2022	M	type 5	RAF1	c.776C>T	p.Ser259Phe	Heterozygous	Missense	Pathogenic	None	Neonatal period	Heart murmum, cyanosis	1 years	Below	18.9	Hypertrophic cardiomyopathy	yes	normal	none	alive
3	Serbia	2003	F	type 5	RAF1	c.781C>T	p.Pro261Ser	Heterozygous	Missense	Pathogenic	None	12 years	Chest pain, increased fatigue	17 years	Above	24.67	Hypertrophic cardiomyopathy	yes	normal	none	alive
4	Serbia	2009	F	type 1	PTPN11	c.184T>G	p.Tyr62Asp	Heterozygous	Missense	Pathogenic	None	6 years	Heart murmur	12 years	Below	15.64	Heart murmur (physiological)	yes	normal	abberant chord	alive
5	Serbia	2013	M	type 1	PTPN11	c.1510A>G	p.Met504Val	Heterozygous	Missense	Pathogenic	None	Neonatal period	Heart murmur	9 years	Above	17.54	Hypertrophic cardiomyopathy	yes	normal	none	alive
6	Serbia	2010	F	type 1	PTPN11	c.922A>G	p.Asn308Asp	Heterozygous	Missense	Pathogenic	None	Neonatal period	Heart murmur	13 years	Above	17.42	Pulmonary valve stenosis	yes	normal	none	alive
7	Serbia	2021	F	type 1	PTPN11	c.922A>G	p.Asn308Asp	Heterozygous	Missense	Pathogenic	None	2 months	Heart murmur	1 year	Above	18.75	Pulmonary valve stenosis	yes	normal	none	alive
8	Serbia	2020	F	type 1	PTPN11	c.922A>G	p.Asn308Asp	Heterozygous	Missense	Pathogenic	None	Neonatal period	Heart murmur	2.5 years	Above	15.7	Pulmonary valve stenosis	yes	normal	none	alive
9	Serbia	2015	M	type 1	PTPN11	c.1391G>C	p.Gly464Ala	Heterozygous	Missense	Pathogenic	None	6 months	Increased fatigue, Hyperhidrosis	7 years	Above	17.09	Hypertrophic cardiomyopathy	yes	normal	none	alive
10	Serbia	2016	M	type 1	PTPN11	c.417G>C	p.Glu139Asp	Heterozygous	Missense	Pathogenic	None	N/A	None	1 year	Above	13.58	None	yes	delayed	Congenital chylothorax	lost to follow-up
11	Serbia	2017	M	type 4	SOS1	c.1767T>A	p.Phe623Ile	Heterozygous	Missense	Likely pathogenic	None	2 months	Heart murmur	1 year	Below	19.29	Pulmonary valve stenosis	yes	delayed	arterial hypertension	alive
12	Serbia	2009	F	type 4	SOS1	c.323A>G	p.Glu108Gly	Heterozygous	Missense	Likely pathogenic	None	2 years	Heart murmur	13 years	Below	19.29	Pulmonary valve stenosis	yes	delayed	arterial hypertension	alive
13	Serbia	2023	F	type 4	SOS1	c.1297G>A	p.Glu433Lys	Heterozygous	Missense	Likely pathogenic	SAMD9 (c.2638del p.Glu880ArgfsTer7, pathogenic, MIRAGE Sy) c.1521_1523del u genu CFTR (c.1521_1523del, heterozygous)	Neonatal period	Pericard effusion	1 month	Below	17.03	Hypertrophic cardiomyopathy	yes	delayed	SVPT, neonatal convulsions, laryngomalatia	alive
14	Serbia	2019	M	type 2	LZTR1	c.850C>T	p.Arg284Cys	Heterozygous	Missense	Pathogenic	None	Neonatal period	Heart murmur	1 year	Below	16.38	Pulmonary valve stenosis	yes	delayed	Congenital chylothorax (Non-immune hydrops fetalis), Neonatal asphyxia	alive
15	Serbia	2022	M	type 3	KRAS	c.68T>G	p.Leu23Arg	Heterozygous	Missense	Likely pathogenic	GJB2 (c.445G>A, pAla149Thr, VUS) ABCA4 (c.2690C>T p.Thr897Ile, VUS)	Neonatal period	Heart murmur, Neonatal asphyxia	1 year	Below	13.54	Pulmonary valve stenosis,Ventricular Septal Defect	yes	delayed	obstructive hydrocephalus (VP shunt), ventriculomegalia, astroesophageal reflux disease, malnutriotion, osteopenia	alive
16	Serbia	2007	M	type 8	RIT1	c.104G>C	p.Ser35Thr	Heterozygous	Missense	Pathogenic	None	Neonatal period	Heart murmur	15 years	Above	27.78	Hypertrophic cardiomyopathy	yes	delayed	cryptorchidism	alive
17	Serbia	2016	M	type 1	PTPN11	c.1510A>G	p.Met504Val	Heterozygous	Missense	Pathogenic	None	3 months	Heart murmur	6 years	Below	17.5	Pulmonary valve stenosis	yes	delayed	none	alive
18	Republic of Srpska	2007	M	type 1	PTPN11	c.182A>G	p.Asp61Gly	Heterozygous	Missense	Pathogenic	None	Neonatal period	Heart murmur, Increased fatigue	8 years	Below	15.7	Hypertrophic cardiomyopathy	yes	delayed	Macrosomia and lymphedema at birth, myopia, cryptorchidism, mental retardation, leucaemia lymphoblastica acuta (st. post)	alive
19	Republic of Srpska	2007	M	type 1	PTPN11	c.922A>G	p.Asn308Asp	Heterozygous	Missense	Pathogenic	None	N/A	None	15 years	Below	21.9	None	yes	normal	cryptorchidism	alive
20	Republic of Srpska	2012	M	type 1	PTPN11	c.923A>G	p.Asn308Ser	Heterozygous	Missense	Pathogenic	None	Neonatal period	Heart murmur	4 years	Above	16.5	Hypertrophic cardiomyopathy	yes	normal	none	alive
21	Republic of Srpska	2013	F	type 1	PTPN11	c.853T>C	p.Phe285Leu	Heterozygous	Missense	Pathogenic	TNFRSF13B (c.c.310T>C, p.(Cys104Arg) )	2 months	Increased fatigue	10 years	Below	13	Pulmonary valve stenosis	yes	normal	none	alive
22	Republic of Srpska	2011	M	type 5	RAF1	c.388T>A	p.Phe130Ile	Heterozygous	Missense	VUS	None	Neonatal period	Heart murmur	12 years	Above	28.1	Pulmonary valve stenosis	yes	normal	none	alive
23	Republic of Srpska	2007	M	type 5	RAF1	c.388T>A	p.Phe130Ile	Heterozygous	Missense	VUS	CLCN1 (c.2680C>T, p.(Arg894Ter) )	14 years	Heart murmur	15 years	Above	29.6	Hypertrophic cardiomyopathy	yes	normal	Thomsens Disease	alive
24	Republic of Srpska	2013	F	type 2	LZTR1	c.120C>G	p.Tyr40Ter	Combined heterozygous	Nonsense	Pathogenic	LZTR1 (c.2131G>A,p.Gly711Arg); Missense VUS Missense VUS	Neonatal period	Heart murmur	7 years	Above	16.7	Atrial septal defect	yes	normal	arthrogryposis, polyhydramnios	alive
25	Republic of Srpska	2024	M	type 8	RIT1	c.365G>T	p.Arg122Leu	Heterozygous	Missense	Pathogenic	None	Neonatal period	Heart arrhythmia	6 months	Above	17.1	Pulmonary valve stenosis, atrial septal defect	yes	normal	none	alive
Legend
BMI- Body Mass Index
N/A- Not Applicable
SVPT- Supraventricular Tachycardia
